# Supplementary material for: Genetic Investigation of Consanguineous Pakistani Families Segregating Rare Spinocerebellar Disorders
Source: Genes (Basel). 2023 Jul 6;14(7):1404. doi: 10.3390/genes14071404 (PMC10379343; doi:10.3390/genes14071404)
Supplement: Supplementary file 1 [file genes-14-01404-s001.zip]

Archive with 5 entries (5 files):
- Figure S1..pdf
- Figure S2..jpg
- Figure S3.pdf
- Table S1.xlsx
- Table S2.xlsx
