# Supplementary material for: Genetic Investigation of Consanguineous Pakistani Families Segregating Rare Spinocerebellar Disorders
Source: Genes (Basel). 2023 Jul 6;14(7):1404. doi: 10.3390/genes14071404 (PMC10379343; doi:10.3390/genes14071404)
Supplement: Supplementary file 1 [file genes-14-01404-s001.zip › Table S2.xlsx]

## Sheet: Homozygous region
Patient ID	Homozygous Region
	chr.	start	stop	size
Family E-IV:4	chr2	201724391	220505421	18781030
Family E-VI:1	chr2	158157361	242814009	84656648
